# Supplementary material for: The impact of skeletal muscle disuse on distinct echo intensity bands: A retrospective analysis
Source: PLoS One. 2022 Jan 11;17(1):e0262553. doi: 10.1371/journal.pone.0262553 (PMC8752001; doi:10.1371/journal.pone.0262553)
Supplement: S1 Data — (XLSX) [file pone.0262553.s001.xlsx]

## Sheet: 50 A.U. Pre and Post
ID #	PRE% 0-50	PRE% 51-100	PRE% 101-150	PRE% 151-200	PRE% 201-255	POST % 0-50	POST % 51-100	POST % 101-150	POST % 151-200	POST % 201-255
DLF001	31.147	54.3901	13.2596	2.38155	0.110149	24.8435	58.3521	15.0271	2.84263	0.202166
DLF002	16.0565	67.2079	16.561	1.72922	0.145516	17.6242	60.9095	19.6926	3.14233	0.433846
DLF004	17.9619	66.1232	16.1128	1.39787	0.0193764	9.28865	70.5381	20.7615	1.48655	0.0212798
DLF005	13.6389	57.7334	24.5782	5.32165	0.720696	10.135	57.2122	27.9529	5.83767	1.11342
DLF006	14.4093	61.086	22.224	4.10092	0.233174	9.4145	61.3318	25.0295	5.757	0.478703
DLF007	12.2256	67.4821	18.0827	3.67133	0.198985	13.3112	64.0005	20.965	3.45603	0.141365
DLF012	15.9547	55.8279	23.0401	5.51438	0.632703	12.7274	61.7956	21.6765	4.16649	0.585741
DLF013	6.55461	61.5932	27.9266	4.65037	0.541421	0.785775	52.9014	37.5855	9.31106	0.956401
DLF015	3.48708	58.1073	35.0546	4.55755	0.323408	2.893	53.3344	38.2171	6.52683	0.555946
DLF016	31.8868	49.6528	15.6881	3.15325	0.380947	22.1795	55.2721	18.9188	4.08608	0.366685
DLF017	8.68873	61.3384	26.8885	3.97742	0.268207	10.2258	56.6427	28.9847	5.24467	0.243536
DLF022	6.36321	65.2604	26.1315	3.46674	0.20514	8.42498	63.637	25.3268	3.52137	0.228159
DLF025	33.1594	50.7167	14.1168	2.24999	0.448555	29.2387	50.5825	17.6949	2.8942	0.426802

## Sheet: 50 A.U. Change Scores
ID #	% 0-50	% 51-100	% 101-150	% 151-200	% 201-255
DLF001	-6.30351	3.96199	1.76751	0.461079	0.0920171
DLF002	1.56773	-6.29836	3.13168	1.41311	0.28833
DLF004	-8.67324	4.41487	4.64869	0.0886823	0.00190347
DLF005	-3.50397	-0.521127	3.37476	0.516016	0.39272
DLF006	-4.99476	0.245868	2.80554	1.65608	0.245529
DLF007	1.08555	-3.48157	2.88239	-0.215302	-0.0576206
DLF012	-3.22727	5.96776	-1.36357	-1.34788	-0.046963
DLF013	-5.76884	-8.69186	9.6589	4.66069	0.41498
DLF015	-0.594078	-4.77291	3.16247	1.96928	0.232538
DLF016	-9.70727	5.61926	3.23067	0.932829	-0.014262
DLF017	1.5371	-4.69572	2.09623	1.26724	-0.0246715
DLF022	2.06177	-1.62334	-0.804649	0.0546344	0.0230188
DLF025	-3.92065	-0.134222	3.57806	0.644209	-0.0217521

## Sheet: 25 A.U. Pre and Post
ID #	PRE% 0-25	PRE% 26-50	PRE% 51-75	PRE% 76-100	PRE% 101-125	PRE% 126-150	PRE% 151-175	PRE% 176-200	PRE% 201-225	PRE% 226-255	POST% 0-25	POST% 26-50	POST% 51-75	POST% 76-100	POST% 101-125	POST% 126-150	POST% 151-175	POST% 176-200	POST% 201-225	POST% 226-255
DLF001	0.689264	30.4578	33.1381	21.252	8.43973	3.53143	1.62887	0.752683	0.10848	0.00166892	0.283032	24.5605	35.7412	22.6109	9.56156	4.19802	2.08319	0.75944	0.191618	0.0105478
DLF002	0.0339538	16.0226	37.4753	29.7326	10.9016	3.95926	1.32177	0.407446	0.121264	0.0242527	0.1161	17.5081	33.8782	27.0314	12.748	5.14199	2.29602	0.846305	0.352882	0.0809642
DLF004	0.0359847	17.9259	38.5174	27.6058	10.6833	3.81437	1.21933	0.178539	0.0193764	0	0	9.28865	36.6089	33.9292	13.844	4.8214	1.25095	0.235598	0.0212798	0
DLF005	0.0191618	13.6198	29.3558	28.3775	15.0771	7.50822	3.6269	1.69475	0.648307	0.0723889	0.0144167	10.1205	26.2706	30.9416	17.1182	8.5835	4.04888	1.78878	0.925998	0.187418
DLF006	0.0192425	14.39	32.9692	28.1167	13.7675	6.40323	2.97354	1.12739	0.218459	0.0147149	0.0376932	9.37681	31.5592	29.7726	15.0974	7.92059	4.08468	1.67232	0.448549	0.0301545
DLF007	0.00937627	12.2162	40.0679	27.4141	11.5557	4.86628	2.70766	0.963672	0.19586	0.00312542	0.00269266	13.3085	35.9968	28.0037	13.2964	5.7946	2.60649	0.849534	0.140018	0.00134633
DLF012	0.491309	15.4634	29.2415	26.5864	14.5208	7.5496	3.62055	1.89383	0.535584	0.0971193	0.215508	12.5119	32.3428	29.4528	14.0426	6.68214	2.8472	1.3193	0.473842	0.111899
DLF013	0.000975534	6.55363	28.7226	32.8706	18.3498	8.31057	3.34608	1.30429	0.348266	0.193156	0	0.785775	18.3258	34.5756	23.4071	12.6383	6.04074	3.27032	0.845644	0.110757
DLF015	0	3.48708	23.4787	34.6286	22.9381	10.5866	3.49305	1.0645	0.247031	0.0763769	0	2.893	20.1703	33.1641	24.6517	12.0381	4.72619	1.80064	0.43356	0.122386
DLF016	2.19244	29.6944	28.976	20.6768	10.0378	4.88838	2.13473	1.01852	0.294812	0.0861349	0.397334	21.7822	31.964	23.308	11.9364	6.15922	2.78352	1.30255	0.290064	0.0766208
DLF017	0.030947	8.65779	29.4262	31.9122	18.0524	7.67485	2.79702	1.18041	0.249049	0.0191577	0.425855	9.79998	25.2173	31.4254	18.9093	8.73401	3.75684	1.48783	0.220912	0.0226235
DLF022	0.00129019	6.36192	26.9095	38.3509	17.873	6.83155	2.63457	0.832172	0.183207	0.0219332	0.0374229	8.38756	29.8876	33.7494	16.728	7.46043	2.59546	0.925915	0.188322	0.0398373
DLF025	2.161	30.9984	29.6527	21.064	9.46173	3.96363	1.55371	0.696282	0.30545	0.143105	2.28788	26.9508	46.9703	3.61225	11.7966	5.06118	1.98014	0.914053	0.272934	0.153869

## Sheet: 25 A.U. Change Scores
ID #	% 0-25	% 26-50	% 51-75	% 76-100	% 101-125	% 126-150	% 151-175	% 176-200	% 201-225	% 226-255
DLF001	-0.406232	-5.89728	2.60309	1.3589	1.12184	0.666583	0.454321	0.00675748	0.0831382	0.00887886
DLF002	0.0821459	1.48558	-3.59711	-2.70125	1.84645	1.18274	0.974251	0.43886	0.231618	0.0567115
DLF004	-0.0359847	-8.63725	-1.90852	6.32339	3.16076	1.00703	0.0316235	0.0570588	0.00190347	0
DLF005	-0.00474505	-3.49922	-3.08523	2.5641	2.04108	1.07528	0.421985	0.0940309	0.277691	0.115029
DLF006	0.0184507	-5.01321	-1.40999	1.65586	1.32991	1.51736	1.11115	0.544935	0.23009	0.0154397
DLF007	-0.00668361	1.09223	-4.0711	0.589533	1.74062	0.92832	-0.101164	-0.114138	-0.0558415	-0.00177909
DLF012	-0.275801	-2.95147	3.10135	2.8664	-0.478183	-0.867456	-0.773353	-0.574528	-0.0617422	0.0147793
DLF013	-0.000975534	-5.76786	-10.3969	1.705	5.05733	4.32769	2.69466	1.96603	0.497378	-0.0823988
DLF015	0	-0.594078	-3.30843	-1.46448	1.7136	1.45157	1.23314	0.736138	0.186528	0.0460094
DLF016	-1.79511	-7.91215	2.98804	2.63122	1.8986	1.27084	0.648799	0.28403	-0.0047479	-0.00951413
DLF017	0.394908	1.1422	-4.2089	-0.486813	0.856876	1.05916	0.95982	0.307424	-0.0281374	0.00346588
DLF022	0.0361327	2.02563	2.97813	-4.60147	-1.14496	0.628881	-0.0391082	0.0937426	0.00511475	0.0179041
DLF025	0.126882	-4.04753	17.3176	-17.4518	2.33487	1.09755	0.426437	0.217772	-0.0325162	0.0107642
